# Supplementary material for: Potassium Ions Decrease Mitochondrial Matrix pH: Implications for ATP Production and Reactive Oxygen Species Generation
Source: Int J Mol Sci. 2024 Jan 19;25(2):1233. doi: 10.3390/ijms25021233 (PMC10815940; doi:10.3390/ijms25021233)
Supplement: Supplementary file 1 [file ijms-25-01233-s001.zip]

Archive with 1 entries (1 files):
- ijms-2780630-supplementary.pdf
